# Supplementary material for: The Management of Pediatric Acute Appendicitis—Survey among Pediatric Surgeons in Romania
Source: Medicina (Kaunas). 2022 Nov 27;58(12):1737. doi: 10.3390/medicina58121737 (PMC9781247; doi:10.3390/medicina58121737)
Supplement: Supplementary file 1 [file medicina-58-01737-s001.zip]

Archive with 1 entries (1 files):
- medicina-1977654-supplementary.pdf
